# Supplementary material for: miR-622 Increases miR-30a Expression through Inhibition of Hypoxia-Inducible Factor 1α to Improve Metastasis and Chemoresistance in Human Invasive Breast Cancer Cells
Source: Cancers (Basel). 2024 Feb 3;16(3):657. doi: 10.3390/cancers16030657 (PMC10854867; doi:10.3390/cancers16030657)
Supplement: Supplementary file 1 [file cancers-16-00657-s001.zip]

Archive with 2 entries (2 files):
- cancers-2856959-File S1..pdf
- cancers-2856959-supplementary.pdf
